# Supplementary material for: Clinical attributes, treatment, and control in hypertension (CATCH)—a French and Italian longitudinal patient database study
Source: Clin Hypertens. 2015 Aug 10;21:18. doi: 10.1186/s40885-015-0029-2 (PMC4750805; doi:10.1186/s40885-015-0029-2)
Supplement: Additional file 1: Figure S1. — Study schematic. (ZIP 297 kb) [file 40885_2015_29_MOESM1_ESM.zip]

Archive with 1 entries (1 files):
- 2520094451468817_add1.eps
